# Supplementary material for: Targeting the Conserved Fusion Loop of HAP2 Inhibits the Transmission of Plasmodium berghei and falciparum
Source: Cell Rep. 2017 Dec 5;21(10):2868–78. doi: 10.1016/j.celrep.2017.11.024 (PMC5732318; doi:10.1016/j.celrep.2017.11.024)
Supplement: Table S1. SMFA Comparison of UPC10 and Rabbit IgG — The mean (from three replicates) changes in intensity (mean number of oocysts per midgut) and prevalence with concentrations of UPC10 and rabbit IgG at 500 μg/ml were calculated with respect to PBS control and each other. P < 0.05, Mann-Whitney U test P < 0.05, Fisher’s exact test. [file mmc1.xlsx]

## Sheet: Sheet1
IgG comparison SMFA		Replicate 1				Replicate 2				Replicate 3
		PBS	UPC10 500ug/ml	rabbit IgG 500ug/ml		PBS	UPC10 500ug/ml	rabbit IgG 500ug/ml		PBS	UPC10 500ug/ml	rabbit IgG 500ug/ml
		23	31	13		21	57	1		17	0	41
		33	0	4		21	29	2		10	0	9
		45	8	16		30	25	2		0	38	37
		19	0	16		6	32	48		0	17	0
		18	0	21		15	23	15		29	29	0
		9	24	36		10	6	1		6	26	11
		0	31	11		13	23	16		33	11	34
		19	0	33		4	2	14		34	19	23
		12	11	21		11	18	0		27	14	18
		11	33	19		0	4	10		19	4	3
		26	21	7		11	64	5		18	0	0
		29	25	0		8	32	54		41	8	27
		12	6	19		22	19	16		15	20	14
		22	14	16		0	0	11		18	6	4
		27	23	17		38	39	20		0	0	20
		23	14	18		40	8	11		0	30	31
		14	17	35		29	50	1		11	30	25
		15	40	55		21	1	0		0	24	3
		25	18	40		8	0	32		10	48	39
		14	29	39		0	0	0		28	3	2
		20	0	27		15	34	7		5	10	9
		7	23	30		22	0	5		15	13	10
		28	25	37		4	3	20		2	35	36
		25	28	20		1	25	4		33	26	43
		26	34	28		5	59	22		13	0	3
		19	9	0		0	27	2		22	0	12
		14	35	29		26	43	1		25	21	13
		17	10	35		24	30	22		7	36	14
		19	17	34		13	16	0		28	35	0
		7	13	0		32	91	11		1	0	22
		35	27	16		7	53	3		0	10	14
		30	9	33		57	8	10		66	29	27
		31	39	2		27	54	20		22	7	24
		45	0	20		0	42	21		24	2	19
		9	28	26		3	27	30		5	2	0
		0	2	4		2	21	12		2	10	0
		0	37	0		26	27	8		10	13	10
		40	48	10		36	3	29		0	26	11
		43	42	16		26	24	0		7	41	30
		19	12	25		23	0	18		20	11	35
		19	6	2		2	18	40		0	0	11
		15	54	20		0	21	30		15	0	33
		42	68	24		3	15	20		44	25	35
		55	59	29		35	18	0		15	0	23
		16	45	24		29	34	4		11	0	4
		22	12	0		16	19	0		22	0	0
		36	20	26		12	21	13		30	16	1
		52	17	39		26	15	20		46	13	49
		9	41	37		0	4	16		19	4	12
		20	0	3		10	13	35		3	25	0
	SUMMARY
	n	50	50	50		50	50	50		50	50	50
	infected	47	43	45		43	45	43		43	38	42
	non infected	3	7	5		7	5	7		7	12	8
	intensity	22.32	22.1	20.64		15.8	23.94	13.64		16.56	14.74	16.82
	SEM	1.825	2.363	1.873		1.884	2.792	1.854		2.048	1.899	1.984
	prevelance	94	86	90		86	90	86		86	76	84
		PBS	UPC10 500ug/ml	Rabbit IgG 500ug/ml
	Mean Intensity	18.2267	20.26	17.0333
	Mean prevalence	88.6667	84	86.6667
TRANSMISSION BLOCKING EFFICACY STATISTICS
Intensity
UPC10 vs PBS
Signifcant?	No
	P value 0.5248
rabbit IgG vs PBS
Significant?	No
	P value 0.5026
UPC10 IgG vs rabbit IgG
Significant?	No
	P value 0.2174
Prevalence
UPC10 vs PBS
Signifcant?	No
	P value 0.3132
rabbit IgG vs PBS
Significant?	No
	P value 0.8616
UPC10 vs rabbit IgG
Significant?	No
	P value 0.4164
